# Supplementary material for: Comparison of exenatide alone or combined with metformin versus metformin in the treatment of polycystic ovaries: a systematic review and meta-analysis
Source: BMC Endocr Disord. 2023 Nov 16;23:250. doi: 10.1186/s12902-023-01497-x (PMC10652559; doi:10.1186/s12902-023-01497-x)
Supplement: Supplementary file 3 — Additional file 3. Table for excluded literature in meta-analysis. [file 12902_2023_1497_MOESM3_ESM.xlsx]

## Sheet: Sheet1
Table for excluded literature in meta-analysis
Stage of Screening at Which Literature Was Excluded	Reasons for exclusion	Author,Year	Title	DOI number of the literature
Records exclude after screening title and/or abstract (n=77)	Non-RCT or animals experiment	Isaacs D,2016	Role of glucagon-like peptide 1 receptor agonists in management of obesity	10.2146/ajhp150990
	Non-RCT or animals experiment	Outeirino-Iglesias V,2015	GLP-1 Increases Preovulatory LH Source and the Number of Mature Follicles, As Well As Synchronizing the Onset of Puberty in Female Rats	10.1210/en.2014-1978
	Non-RCT or animals experiment	Di Dalmazi G,2020	Exenatide Once Weekly: Effectiveness, Tolerability, and Discontinuation Predictors in a Real-world Setting	10.1016/j.clinthera.2020.07.002
	Non-RCT or animals experiment	O'Reilly M,2015	Effect of insulin on AKR1C3 expression in female adipose tissue: in-vivo and in-vitro study of adipose androgen generation in polycystic ovary syndrome	10.1016/s0140-6736(15)60331-2
	Non-RCT or animals experiment	Liao B,2021	Central Regulation of PCOS: Abnormal Neuronal-Reproductive-Metabolic Circuits in PCOS Pathophysiology	10.3389/fendo.2021.667422
	Non-RCT or animals experiment	Tzotzas T,2017	Glucagon-Like Peptide-1 (GLP-1) Receptor Agonists in the Treatment of Obese Women with Polycystic Ovary Syndrome	10.2174/1570161114666161221115324
	Non-RCT or animals experiment	Sun L,2016	Effects of Exenatide on Metabolic Changes, Sexual Hormones, Inflammatory Cytokines, Adipokines, and Weight Change in a DHEA-Treated Rat Model	10.1177/1933719116635278
	Non-RCT or animals experiment	Tao X,2019	Effects of metformin and Exenatide on insulin resistance and AMPKalpha-SIRT1 molecular pathway in PCOS rats	10.1186/s13048-019-0555-8
	Non-RCT or animals experiment	Xing C,2021	Metformin and exenatide upregulate hepatocyte nuclear factor-4alpha, sex hormone binding globulin levels and improve hepatic triglyceride deposition in polycystic ovary syndrome with insulin resistance rats	10.1016/j.jsbmb.2021.105992
	Non-RCT or animals experiment	Tao X ZX,2015	Expression of SIRT1 in the ovaries of rats with polycystic ovary syndrome before and after therapeutic intervention with exenatide
	Non-RCT or animals experiment	Yuan X,2022	Bone morphogenetic protein-9 maybe an important factor which improves insulin resistance in PCOS	10.1080/09513590.2022.2109144
	Unrelated references	Paredes Palma JC,2018	Comparative treatment between sitagliptin vs. metformin, alone or in combination, in patients with polycystic ovary syndrome. A clinical entity at high risk for developing diabetes mellitus and gestational diabetes: A pilot study	10.1016/j.hgmx.2017.03.001
	Unrelated references	Wen Q,2023	Short-term effect of beinaglutide combined with metformin versus metformin alone on weight loss and metabolic profiles in obese patients with polycystic ovary syndrome: a pilot randomized trial	10.3389/fendo.2023.1156521
	Unrelated references	Liu S,2020	Serum Fetuin-A levels are increased and associated with insulin resistance in women with polycystic ovary syndrome	10.1186/s12902-020-0538-1
	Unrelated references	El-Eshmawy MM,2022	Serum uric acid/creatinine ratio and free androgen index are synergistically associated with increased risk of polycystic ovary syndrome in obese women	10.1186/s12902-022-01240-y
	Unrelated references	Hoeger KM,2021	Update on PCOS: Consequences, Challenges, and Guiding Treatment	10.1210/clinem/dgaa839
	Unrelated references	Goodarzi MO,2011	Polycystic ovary syndrome: etiology, pathogenesis and diagnosis	10.1038/nrendo.2010.217
	Unrelated references	Drucker DJ,2006	glucagon-like peptide-1 receptor agonists and dipeptidyl peptidase-4 inhibitors in type 2 diabetes	10.1016/S0140-6736(06)69705-5
	Unrelated references	Dushay J,2012	Short-term exenatide treatment leads to significant weight loss in a subset of obese women without diabetes	10.2337/dc11-0931.
	Unrelated references	Ghanbarzadeh-Ghashti N,2023	The effect of Curcumin on metabolic parameters and androgen level in women with polycystic ovary syndrome	10.1186/s12902-023-01295-5.
	Unrelated references	Jensterle M,2014	Short-term intervention with liraglutide improved eating behavior in obese women with polycystic ovary syndrome	10.3109/07435800.2014.966385
	Unrelated references	Jensterle M,2017	Short-term effectiveness of low dose liraglutide in combination with metformin versus high dose liraglutide alone in treatment of obese PCOS: randomized trial	10.1186/s12902-017-0155-9
	Unrelated references	Jensterle M,2015	A 12-week treatment with the long-acting glucagon-like peptide 1 receptor agonist liraglutide leads to significant weight loss in a subset of obese women with newly diagnosed polycystic ovary syndrome	10.1007/BF03401383
	Unrelated references	Jensterle M,2015	Short term monotherapy with GLP-1 receptor agonist liraglutide or PDE 4 inhibitor roflumilast is superior to metformin in weight loss in obese PCOS women: a pilot randomized study	10.1186/s13048-015-0161-3
	Unrelated references	Jensterle Sever M,2014	Short-term combined treatment with liraglutide and metformin leads to significant weight loss in obese women with polycystic ovary syndrome and previous poor response to metformin	10.1530/EJE-13-0797
	Unrelated references	le Roux CW,2017	3 years of liraglutide versus placebo for type 2 diabetes risk reduction and weight management in individuals with prediabetes: a randomised, double-blind trial	10.1016/S0140-6736(17)30069-7
	Unrelated references	Li L,2017	Association of betatrophin with metabolic characteristics in overweight/obese and lean women with PCOS	10.1080/09513590.2016.1252743
	Unrelated references	Roe AH,2013	Using the androgen excess-PCOS society criteria to diagnose polycystic ovary syndrome and the risk of metabolic syndrome in adolescents	10.1016/j.jpeds.2012.11.019
	Unrelated references	Salamun V,2018	Liraglutide increases IVF pregnancy rates in obese PCOS women with poor response to first-line reproductive treatments: a pilot randomized study	10.1530/EJE-18-0175
	Unrelated references	Velazquez ME,2021	Telomere Length Differently Associated to Obesity and Hyperandrogenism in Women With Polycystic Ovary Syndrome	10.3389/fendo.2021.604215
	Unrelated references	Xing C,2022	Effect of metformin versus metformin plus liraglutide on gonadal and metabolic profiles in overweight patients with polycystic ovary syndrome	10.3389/fendo.2022.945609
	Unrelated references	Yin Q,2022	Evaluation of novel obesity- and lipid-related indices as predictors of abnormal glucose tolerance in Chinese women with polycystic ovary syndrome	10.1186/s12902-022-01179-0
	Unrelated references	Amer SA,2017	Double-blind randomized controlled trial of letrozole versus clomiphene citrate in subfertile women with polycystic ovarian syndrome	10.1093/humrep/dex227
	Review or systematic review	Peng G，2023	The effects of first-line pharmacological treatments for reproductive outcomes in infertile women with PCOS: a systematic review and network meta-analysis	10.1186/s12958-023-01075-9
	Review or systematic review	Ye ZR	The Effectiveness and Safety of Exenatide Versus Metformin in Patients with Polycystic Ovary Syndrome: A Meta-Analysis of Randomized Controlled Trials	10.1007/s43032-023-01222-y
	Review or systematic review	Peng G	The effects of first-line pharmacological treatments for reproductive outcomes in infertile women with PCOS: a systematic review and network meta-analysis	10.1186/s12958-023-01075-9
	Review or systematic review	Jensterle Sever M,2023	OPTIONS FOR OBESITY AND TYPE 2 DIABETES GLP-1 ANALOGS FOR THE TREATMENT OF OBESITY	10.1089/dia.2023.2526.abstracts.index
	Review or systematic review	Akoumianakis I	GLP-1 analogs and regional adiposity: A systematic review and meta-analysis	10.1111/obr.13574
	Review or systematic review	Abdalla MA,2023	Impact of pharmacological interventions on biochemical hyperandrogenemia in women with polycystic ovary syndrome: a systematic review and meta-analysis of randomised controlled trials	10.1007/s00404-022-06549-6
	Review or systematic review	He L,2022	Association of Glucagon-Like Peptide-1 Receptor Agonist Use with Risk of Gallbladder and Biliary Diseases: A Systematic Review and Meta-analysis of Randomized Clinical Trials	10.1001/jamainternmed.2022.0338
	Review or systematic review	Abdalla MA,2022	Impact of pharmacological interventions on insulin resistance in women with polycystic ovary syndrome: A systematic review and meta-analysis of randomized controlled trials	10.1111/cen.14623
	Review or systematic review	Abdalla MA,2022	Effect of pharmacological interventions on lipid profiles and C-reactive protein in polycystic ovary syndrome: A systematic review and meta-analysis	10.1111/cen.14636
	Review or systematic review	Abdalla MA,2022	Impact of pharmacological interventions on anthropometric indices in women with polycystic ovary syndrome: A systematic review and meta-analysis of randomized controlled trials	10.1111/cen.14663
	Review or systematic review	Simental-Mendía LE,2021	Impact of glucagon-like peptide-1 receptor agonists on adiponectin concentrations: A meta-analysis of randomized controlled trials	10.1111/bcp.14855
	Review or systematic review	Mantovani A,2021	Glucagon-like peptide-1 receptor agonists for treatment of nonalcoholic fatty liver disease and nonalcoholic steatohepatitis: An updated meta-analysis of randomized controlled trials	10.3390/metabo11020073
	Review or systematic review	Lyu X,2021	The Antiobesity Effect of GLP-1 Receptor Agonists Alone or in Combination with Metformin in Overweight /Obese Women with Polycystic Ovary Syndrome: A Systematic Review and Meta-Analysis	10.1155/2021/6616693
	Review or systematic review	Liu Y,2021	Improvement of Insulin Sensitivity Increases Pregnancy Rate in Infertile PCOS Women: A Systemic Review	10.3389/fendo.2021.657889
	Review or systematic review	Iqbal AM,2021	Efficacy and cardiovascular safety of glp-1 receptor analogues	10.2174/1574886315999201208212356
	Review or systematic review	Abdel-Maboud M,2021	The comparative effectiveness of 55 interventions in obese patients with polycystic ovary syndrome: A network meta-analysis of 101 randomized trials	10.1371/journal.pone.0254412
	Review or systematic review	Xing C,2020	Insulin Sensitizers for Improving the Endocrine and Metabolic Profile in Overweight Women with PCOS	10.1210/clinem/dgaa337
	Review or systematic review	Page LC,2020	Role of GLP-1 Receptor Agonists in Pediatric Obesity: Benefits, Risks, and Approaches to Patient Selection	10.1007/s13679-020-00409-7
	Review or systematic review	Mantovani A,2020	Efficacy and safety of anti-hyperglycaemic drugs in patients with non-alcoholic fatty liver disease with or without diabetes: An updated systematic review of randomized controlled trials	10.1016/j.diabet.2019.12.007
	Review or systematic review	Moreno JL,2012	Exenatide as a novel weight loss modality in patients without diabetes	10.1345/aph.1R372
	Review or systematic review	Hainer V,2012	Do we need anti-obesity drugs?	10.1002/dmrr.2349
	Review or systematic review	Robles Gim,2009	A review of exenatide as adjunctive therapy in patients with type 2 diabetes	10.2147/dddt.s3321
	Review or systematic review	Potenza M,2009	Targeting the incretin system in type 2 diabetes mellitus	10.1002/msj.20112.
	Review or systematic review	Rendell MS,2006	Targeting postprandial hyperglycemia	10.1016/j.metabol.2006.05.012
	Review or systematic review	Ge JJ,2022	The effectiveness and safety of liraglutide in treating overweight/obese patients with polycystic ovary syndrome: a meta-analysis	doi:10.1007/s40618-021-01666-6
	Review or systematic review	Yan H,2022	GLP-1 RAs and SGLT-2 Inhibitors for Insulin Resistance in Nonalcoholic Fatty Liver Disease: Systematic Review and Network Meta-Analysis	10.3389/fendo.2022.923606
	Review or systematic review	Abdalla MA,2021	Impact of pharmacological interventions on insulin resistance in women with polycystic ovary syndrome: A systematic review and meta‐analysis of randomized controlled trials	10.1111/cen.14623
	Review or systematic review	Aversa A,2020	Fundamental Concepts and Novel Aspects of Polycystic Ovarian Syndrome: Expert Consensus Resolutions	10.3389/fendo.2020.00516
	Review or systematic review	Cena H,2020	Obesity, Polycystic Ovary Syndrome, and Infertility: A New Avenue for GLP-1 Receptor Agonists	10.1210/clinem/dgaa285
	Review or systematic review	Gu Y,2022	Life Modifications and PCOS: Old Story But New Tales	10.3389/fendo.2022.808898
	Review or systematic review	Han Y,2019	GLP-1 receptor agonists versus metformin in PCOS: a systematic review and meta-analysis	10.1016/j.rbmo.2019.04.017
	Review or systematic review	Li L,2021	Meta-Analysis of the Efficacy and Safety of Glucagon-Like Peptide-1 Receptor Agonists in the Treatment of Patients With Polycystic Ovary Syndrome	10.1097/MJT.0000000000001418
	Review or systematic review	Lim SS,2019	Metabolic syndrome in polycystic ovary syndrome: a systematic review, meta-analysis and meta-regression	10.1111/obr.12762
	Review or systematic review	Lim SS,2013	The effect of obesity on polycystic ovary syndrome: a systematic review and meta-analysis	10.1111/j.1467-789X.2012.01053.x.
	Review or systematic review	Lisco G,2022	Basal insulin intensification with GLP-1RA and dual GIP and GLP-1RA in patients with uncontrolled type 2 diabetes mellitus: A rapid review of randomized controlled trials and meta-analysis	10.3389/fendo.2022.920541
	Review or systematic review	Long C,2022	Prevalence of polycystic ovary syndrome in patients with type 2 diabetes: A systematic review and meta-analysis	10.3389/fendo.2022.980405
	Review or systematic review	Ma R,2021	The therapeutic effects of glucagon-like peptide-1 receptor agonists and metformin on polycystic ovary syndrome: A protocol for systematic review and meta-analysis	10.1097/MD.0000000000026295
	Review or systematic review	Marchesan LB,2021	Metabolic Features of Women With Polycystic Ovary Syndrome in Latin America: A Systematic Review	10.3389/fendo.2021.759835
	Review or systematic review	Niafar M,2016	A systematic review of GLP-1 agonists on the metabolic syndrome in women with polycystic ovaries	10.1007/s00404-015-3976-7
	Review or systematic review	Tian D,2022	Liraglutide monotherapy and add on therapy on obese women with polycystic ovarian syndromes: a systematic review and meta-analysis	10.23736/S0026-4806.21.07085-3
	Review or systematic review	Ye W,2021	Efficacy and safety of moxibustion in the treatment of infertility with polycystic ovary syndrome: A protocol of systematic review and meta-analysis	10.1097/MD.0000000000024529
	Review or systematic review	Zhao J,2023	Effects of selenium supplementation on Polycystic Ovarian Syndrome: a systematic review and meta-analysis on randomized clinical trials	10.1186/s12902-023-01286-6
	Review or systematic review	Siamashvili M,2021	Update on the effects of GLP-1 receptor agonists for the treatment of polycystic ovary syndrome	10.1080/17512433.2021.1933433
	Review or systematic review	Yang Q,2016	Successful Pregnancy after Improving Insulin Resistance with the Glucagon-Like Peptide-1 Analogue in a Woman with Polycystic Ovary Syndrome: A Case Report and Review of the Literature	10.1159/000446951
Full-text articles excluded, with reasons	Duplicates of the same clinical trial	Ma RL,2021	Short-term combined treatment with exenatide and metformin for overweight/obese women with polycystic ovary syndrome	10.1097/CM9.0000000000001712
	Duplicates of the same clinical trial	Elkind-Hirsch KE,2021	Exenatide, Dapagliflozin, or Phentermine/Topiramate Differentially Affect Metabolic Profiles in Polycystic Ovary Syndrome	10.1210/clinem/dgab408
	Conference papers without relevant data	Craig C,2014	Effect of Exenatide on Menstrual Cyclicity, Weight, and Metabolic Profile in Insulin-Resistant Women with PCOS
	Conference papers without relevant data	Chen L,2017	The effect of exenatide on metabolic syndrome with polycystic ovary syndrome	10.1002/dmrr.2948
	Failure to meet inclusion criteria	Dawson AJ,2019	The Effect of Exenatide on Cardiovascular Risk Markers in Women With Polycystic Ovary Syndrome	10.3389/fendo.2019.00189
	Failure to meet inclusion criteria	Moreno JL,2012	Exenatide as a novel weight loss modality in patients without diabetes	10.1345/aph.1R372
	Failure to meet inclusion criteria	Liu J,2017	Comparison of Exenatide and Metformin Monotherapy in Overweight/Obese Patients with Newly Diagnosed Type 2 Diabetes	10.1155/2017/9401606
	Failure to meet inclusion criteria	Tang L,2019	Changes in whole metabolites after exenatide treatment in overweight/obese polycystic ovary syndrome patients	10.1111/cen.14056
